# Supplementary material for: Isolation and Identification of Secondary Metabolites in Rheum tataricum L.fil. Growing in Kazakhstan and Surveying of Its Anticancer Potential
Source: Molecules. 2025 Jul 15;30(14):2978. doi: 10.3390/molecules30142978 (PMC12299285; doi:10.3390/molecules30142978)
Supplement: Supplementary file 1 [file molecules-30-02978-s001.zip]

Archive with 1 entries (1 files):
- molecules-3706183-supplementary.pdf
